# Supplementary material for: Reference Intervals for Selected Hematology and Clinical Chemistry Measurands in Temminck's Pangolin (Smutsia temminckii)
Source: Front Vet Sci. 2021 Jul 8;8:654529. doi: 10.3389/fvets.2021.654529 (PMC8295727; doi:10.3389/fvets.2021.654529)
Supplement: Supplementary file 1 [file Table_1.XLSX]

## Sheet: Animals
Id nr	Weight	Sex	Origin	Parasite load L/M/H	Type of parasite
	Kg						Parasite load:
GP01	8.37	F	Tswalu	Low	None		Low=0-1/5 where 0 is none and 5 is max
GP02	11.4	M	Tswalu	High	Ticks		Medium=2-3/5
GP03	8.4	F	Tswalu	Medum	Ticks		High=4-5/5
GP04	9.5	F	Tswalu	Low	Mites
GP05	7.5	M	Tswalu	Low	Mites
GP06	6.7	M	Tswalu	High	Mites + Ticks
GP07	7.9	F	Tswalu	Low	None
GP08	9.1	M	JHB Wildlife Vet	Medum	Ticks
GP09	10.35	M	JHB Wildlife Vet	High	Mites + Ticks
GP10	10.3	F	Tswalu	Low	None
GP11	3.4	F	Tswalu	Low	None
GP12	6.6	F	Tswalu	Low	None
GP13	9.8	M	Tswalu	Low	Ticks
GP14	8.2	M	JHB Wildlife Vet	Medum	Ticks
GP15	15.1	M	JHB Wildlife Vet	Medum	Ticks
GP16	5.8	F	Tswalu	Medum	Ticks
GP17	3.6	M	JHB Wildlife Vet	Low	None
GP18	7.3	F	JHB Wildlife Vet	Low	None
GP19	10.5	F	JHB Wildlife Vet	High	Mites
GP21	6.7	F	JHB Wildlife Vet	Low	Mites
GP23	8.6	M	Tswalu	Medum	Ticks
GP24	5.4	F	Tswalu	Low	None
GP25	10.5	M	JHB Wildlife Vet	Low	Mites
GP26	8.4	F	Tswalu	No data	No data
GP27	5.9	F	Tswalu	No data	No data
GP28	9.6	F	Tswalu	No data	No data
GP29	7.1	F	Tswalu	No data	No data

## Sheet: Hematology
Pangolin ID number	WBC	RBC	HGB	HCT	MCV	MCH	MCHC	RDWc	PLT	Neut band%	Neut band abs	Neut segm%	Neut segm abs	Lymph%	Lymph abs	Mono%	Mono abs	Eos %	Eos abs	Baso %	Baso abs	Piroplasms
GP01	6.44	5.88	113	34.61	59	19.1	325	17.6	179	0	0	50	3.22	25	1.61	7.5	0.483	17.5	1.127	0	0
GP02	6.33	6.55	132	42.65	65	20.2	310	15.8	318	0	0	49.5	3.13335	31.5	1.99395	1	0.0633	18	1.1394	0	0	Rare
GP03	9.63	5.95	110	35.5	60	18.5	310	17.8	274	0	0	50	4.815	21.5	2.07045	1.5	0.14445	27	2.6001	0	0
GP04	4.03	7.21	127	42.39	59	17.7	301	18.5	252	0	0	44	1.7732	36.5	1.47095	13.5	0.54405	5.5	0.22165	0.5	0.02015
GP05	5.04	6.32	121	38.72	61	19.1	312	17.8	261	0	0	77	3.8808	20	1.008	2	0.1008	1	0.0504	0	0	Rare
GP06	3.88	6.74	118	39.98	59	17.5	296	16.2	205	0	0	41	1.5908	37	1.4356	4.5	0.1746	16.5	0.6402	1	0.0388	Few
GP07	6.87	6.89	130	42.78	62	18.8	304	14.7	159	0	0	48	3.2976	25	1.7175	8.5	0.58395	13.5	0.92745	5	0.3435	Few
GP08	6.92	5.46	100	36.97	68	18.4	272	18.4	108	0	0	74.5	5.1554	15	1.038	5	0.346	5	0.346	0.5	0.0346
GP09	2.81	4.74	75	28.32	60	15.8	264	15.5	24	0	0	60.5	1.70005	29.5	0.82895	5.5	0.15455	4.5	0.12645	0	0
GP10	4.1	5.46	99	37.85	69	18.1	261	16.9	147	0	0	47.5	1.9475	34.5	1.4145	3	0.123	14.5	0.5945	0.5	0.0205
GP11	3.75	5.31	101	36.54	69	19	276	17.8	16	0	0	69	2.5875	19	0.7125	4	0.15	6	0.225	2	0.075	Rare
GP12	5.8	6.53	120	41.31	63	18.4	291	17.9	211	0	0	39	2.262	52	3.016	2	0.116	6.5	0.377	0.5	0.029
GP13	8.4	7.1	129	44.12	62	18.1	291	17.3	174	0	0	60	5.04	17	1.428	4	0.336	18.5	1.554	0.5	0.042
GP14	3.6	4.76	100	32.8	68	21	300	16.5	60	No blood smear
GP15	9.6	8.48	146	53.68	63	17.2	272	17.1	113	0	0	44.5	4.272	47	4.512	1.5	0.144	7	0.672	0	0
GP16	8.36	6.79	108	41.97	62	15.9	257	15.5	197	0	0	43.5	3.6366	39.5	3.3022	1.5	0.1254	15	1.254	0.5	0.0418
GP17	3.28	3.78	66	25.56	68	17.4	257	15.3	58	0	0	57.5	1.886	40	1.312	1	0.0328	1.5	0.0492	0	0	Few
GP18	Not analyzed
GP19	Not analyzed
GP21	5.4	4.92	93	30	62	19	307	16.4	47	0	0	68	3.672	22	1.188	9	0.486	1	0.054	0	0
GP23	7.09	7.46	131	44.47	60	17.5	294	16.8	209	0	0	63.5	4.50215	18	1.2762	6	0.4254	12.5	0.88625	0	0
GP24	8.55	6.6	125	40.8	62	19	307	16	216	No blood smear
GP25	6.02	4.79	104	34.51	72	21.8	302	15	197	0	0	52	3.1304	33.5	2.0167	3	0.1806	10.5	0.6321	1	0.0602
GP26	6.59	6.15	101	38.79	63	16.5	262	18.1	290	0	0	33	2.1747	51.5	3.39385	4	0.2636	10	0.659	1.5	0.09885
GP27	9.31	6.87	122	44.94	65	17.7	272	15.8	203	0	0	59	5.4929	26.5	2.46715	11	1.0241	3.5	0.32585	0	0
GP28	5.54	6.22	111	41.02	66	17.8	270	17.4	236	0.5	0.0277	33.5	1.8559	56.5	3.1301	5	0.277	4.5	0.2493	0	0
GP29	8.97	5.44	98	37.29	69	18	263	15.6	230	0	0	62.5	5.60625	26	2.3322	8.5	0.76245	3	0.2691	0	0
Tswalu Group Median	6.5	6.5	119	41	62	18.1	293	17.1	210		0		3.2		1.7		0.3		0.6		0
Min	3.8	5.3	98	35	59	15.9	257	14.7	16		0		1.6		0.7		0.1		0.1		0
Max	9.6	7.4	132	45	69	20.2	325	18.5	318		0		5.6		3.4		1		1.6		0.1
JWVH Group Median	5.4	4.8	100	32	68	18.4	272	16.4	60		0		3.4		1.2		0.2		0.2		0
Min	2.8	3.8	66	26	60	15.8	257	15	24		0		1.7		0.8		0		0		0
Max	9.6	8.5	146	37	72	21.8	307	18.4	197		0		5.2		2		0.5		0.7		0.1
									NB Platelet clumping

## Sheet: Cobas
Pangolin ID number	Alb g/L	ALP U/L	ALT U/L	Amyl U/L	Bili umol/L	Ca mmol/L	Creat umol/L	Glob g/L	Gluc mmol/L	K mmol/L	Na mmol/L	Phos mmol/L	TP g/L	Urea mmol/L
GP01	26.95	70	37.9	676.9	2.8	2.27	25	37.1	5.66	4.41	144.4	1.51	64	12.4
GP02	24.09	38.7	29.5	616.5	3	2.07	32	38.6	6.74	3.74	144.9	1.12	62.7	9.87
GP03	25.54	95.4	73	1315.4	3.4	2.08	20	46.6	8.2	4.27	141.8	1.31	72.1	8.5
GP04	30.04	44.5	31.3	977.9	2.6	2.12	31	32.6	7.72	3.67	148.5	1.01	62.6	9.48
GP05	29.77	72.9	69.5	971.8	3.8	2.17	22	32.2	7.05	4.1	145.3	1.13	61.9	10.14
GP06	31.89	48.9	54.8	877	6.2	2.41	35	38.2	9.82	4.41	142.7	1.21	70.1	10.14
GP07	30.13	77.1	82.3	1338	4.8	2.32	<18	32.3	6.62	4.08	144.1	0.99	62.4	7.4
GP08	28.01	77.5	189.9	1903.8	10.5	2.33	43	31.8	4.85	5.33	142.3	1.8	59.8	17.15
GP09	28.23	91.8	165.9	1229.7	11	2.25	52	30.8	8.24	4.12	144.8	1.49	59.1	8.64
GP10	29.6	51	21.6	883.7	3.3	2.28	40	35.1	5.96	3.82	149.3	1.06	64.7	8.68
GP11	18.28	275	108.1	795.7	10.4	2.14	54	44.9	6.61	3.23	141.2	2.17	63.1	14.83
GP12	29.36	64.4	34.1	982.5	2.5	2.18	32	33.3	8.37	3.01	148.8	1.27	62.7	9.28
GP13	22.1	262	158.2	1291.4	4.6	2.21	34	48.8	6.28	3.4	146	1.19	70.9	9.27
GP14	30.21	151.9	75.7	1059.8	6.4	2.28	<18	30.6	2.98	4.52	147.1	1.72	60.8	8.47
GP15	24.99	19.1	39.1	1077.3	3.3	2.12	19	33.8	4.88	4.86	139.9	1.5	58.8	7.67
GP16	27.54	55.2	34.1	778.3	2.4	2.2	<18	34	6.29	4.31	140	1.44	61.6	9.98
GP17	24.96	82.1	192.3	1207	6.7	2.26	22	22.5	8.22	4.52	141.4	1.21	47.4	19.44
GP18	23.03	92.3	100.4	1333.2	4.4	2.19	23	33.2	5.88	4.26	143.6	1.34	56.2	10.72
GP19	25.84	133.9	69.6	1441.6	9.5	2.09	22	25.7	9.05	3.58	136.7	1.15	51.6	9.41
GP21	26.14	53	127.5	1311.9	4.7	2.15	58	27.7	6.36	3.44	138.4	0.96	53.8	15.82
GP23	26.82	52	25.7	979	3.1	2.22	29	45	5.94	3.81	145.4	1.3	71.8	10.68
GP24	31.97	80.5	58.8	752.7	3.7	2.25	21	30.2	4.56	3.44	148.9	1.89	62.2	10.21
GP25	25.67	48	66.4	846.9	16.4	2.12	<18	27.8	6.86	4.24	143.9	1.4	53.4	5.97
GP26	25.09	46.6	29.1	730.6	1.3	1.44	36	33.7	7.62	6.01	142	1.01	58.8	9.1
GP27	25.72	69.2	22.3	812.1	3.8	2.13	44	45.9	7.36	4.14	142.2	1.4	71.6	6.06
GP28	29.92	39.4	50.3	532.7	2.6	2.1	32	32.8	8.27	4.17	143	1.18	62.7	10.03
GP29	30.14	53.2	51.9	1158.6	1.9	2.25	32	30.1	9.06	4.32	144.4	1.31	60.2	11.52
Tswalu Group Median	29	54	44	881	3.2	2.2	32	35	6.9	4.1	142	1.3	63	9.9
Min	22	39	22	533	1.3	2.1	<18	30	4.6	3	137	1	59	6.1
Max	32	95	158	1338	10.4	2.3	54	49	9.8	6	147	2.2	72	12.4
JWVH Group Median	26	78	100	1219	6.6	2.2	22	31	6.4	4.3	144	1.4	56	8.6
Min	23	19	39	847	3.3	2.1	<18	23	3	3.4	140	1	47	6
Max	30	92	192	1442	11	2.4	32	34	9.1	5.3	149	1.8	61	10.7

## Sheet: VetScan VS2
Pangolin ID number	Alb g/L	ALP U/L	ALT U/L	Amy U/L	Bili umol/L	Ca mmol/L	Glob g/L	Glu mmol/L	K mmol/L	Na mol/L	Phos mmol/L	TP g/L	Urea mmol/L
GP01	33	75	45	378	6	2.42	39	6.1	4.9	139	2.01	72	11.6
GP02	28	38	37	337	5	2.21	42	6.8	4	138	1.52	69	9.1
GP03	29	94	80	722	4	2.19	55	8	4.9	134	1.82	84	7.5
GP04	38	46	40	526	6	2.15	31	7.6	4.3	140	1.47	69	8.6
GP05	38	69	75	509	4	2.32	31	6.9	4.7	136	1.62	69	9
GP06	41	52	60	455	7	2.48	35	9.4	5	136	1.6	76	9
GP07	39	74	87	722	5	2.39	30	6.6	4.7	135	1.51	70	6.6
GP08	38	70	198	1106	5	2.59	30	4.6	6	137	2.28	67	15.9
GP09	35	85	162	645	7	2.26	32	8.1	4.9	136	2	66	7.7
GP10	35	51	31	475	7	2.29	37	6	4.6	138	1.43	72	7.7
GP11	40	327	131	466	5	2.56	39	7.2	4.3	139	2.48	79	15.1
GP12	38	67	48	530	6	2.3	32	8.1	3.7	137	1.7	70	8.2
GP13	27	258	166	718	6	2.35	52	6.4	4.1	138	1.7	79	8.3
GP14	37	161	83	589	9	2.34	30	3.1	5.3	137	2.22	68	7.5
GP15	31	23	43	582	4	2.32	37	5	5.5	135	2.17	68	6.9
GP16	34	52	41	412	4	2.22	34	6.3	4.9	133	1.82	68	8.9
GP17	31	76	188	622	5	2.37	21	8	5.2	132	1.7	52	18.2
GP18	30	95	106	708	5	2.32	33	5.8	5	135	1.9	62	9.5
GP19	33	129	76	788	10	2.17	23	9.3	4.3	132	1.66	56	8.3
GP21	34	58	139	700	6	2.3	27	6.3	4.4	133	1.5	61	14.2
GP23	33	58	36	549	5	2.32	47	6.1	4.5	138	1.87	79	9.6
GP24	40	77	76	399	4	2.35	28	4.6	4.2	140	2.32	67	9.1
GP25	32	53	72	459	14	2.24	28	6.8	4.9	137	1.91	60	5.2
GP26	31	56	38	436	5	1.41	31	7.6	6	140	1.49	62	8.3
GP27	30	73	31	486	9	2.27	50	7.7	4.6	138	2.01	80	5.9
GP28	38	46	58	317	6	2.24	28	8.2	4.6	138	1.5	67	9.1
GP29	39	60	60	677	6	2.27	25	8.9	4.8	138	1.74	64	10.8
Tswalu Group Median	35	59	53	480	5.5	2.3	35	7.1	4.6	138	1.7	70	8.9
Min	27	38	31	317	4	2.2	25	4.6	3.7	133	1.4	62	5.9
Max	41	94	166	722	9	2.6	55	9.4	6	140	2.5	84	11.6
JWVH Group Median	33	70	106	634	5.5	2.3	30	6.3	5	135	1.9	62	7.6
Min	30	23	43	459	4	2.2	21	3.1	4.3	132	1.5	52	5.2
Max	38	95	198	788	10	2.6	37	9.3	6	137	2.3	68	9.5

## Sheet: Imprecision
Pangolin heparin plasma precision study on VetScan VS2. Repeated measurements from one pooled sample, using the Comprehensive Diagnostic Profile Lot 9342AA3.
Measurement	ALB	ALP	ALT	AMY	TBIL	Urea	CA	PHOS	CRE	GLU	NA	K	TP
1	35	90	106	744	7	8	2.3	1.77	51	6.9	140	4.2	66
2	35	88	104	738	7	7.9	2.3	1.79	<18	6.6	142	4.4	67
3	36	85	106	730	6	8	2.29	1.84	37	6.6	141	4.7	65
4	35	84	106	732	6	7.9	2.31	1.77	<18	6.6	141	4.5	65
5	36	85	104	721	7	7.9	2.28	1.77	33	6.6	139	4.5	65
6	35	88	108	734	6	8	2.34	1.83	<18	6.7	143	4.6	67
7	36	95	105	737	6	8	2.25	1.78	<18	6.5	140	4.6	65
8	37	88	104	724	6	7.9	2.24	1.75	38	6.6	142	4.5	66
9	35	94	106	724	6	7.9	2.28	1.78	<18	6.6	139	4.6	66
10	35	87	105	724	6	7.9	2.25	1.81	19	6.6	139	4.6	65
11	35	99	103	725	6	8	2.3	1.82	34	6.6	140	4.7	65
12	36	89	105	715	6	8.1	2.25	1.84	37	6.6	141	4.7	65
Pangolin heparin plasma precision study on Cobs Integra. Repeated measurements from the same pooled sample.
Measurement	ALB	ALP	ALT	AMY	TBIL	Urea	CA	PHOS	CRE	GLU	NA	K	TP
1	30	66	37	934	4	8.9	2.22	1.12	32	6.94	146	3.8	66
2	29	67	37	928	3	9	2.23	1.12	34	6.75	146	3.8	66
3	29	66	37	937	3	9.1	2.24	1.13	34	6.76	146	3.8	66
4	29	67	37	955	4	9	2.2	1.13	32	6.85	146	3.8	66
5	29	67	37	929	3	9	2.23	1.14	32	6.85	146	3.8	66
6	29	66	36	946	3	9	2.23	1.13	31	6.91	146	3.8	66
7	29	66	37	949	4	9.1	2.22	1.14	32	6.87	146	3.8	66
8	29	66	37	949	3	9	2.22	1.13	32	6.84	146	3.8	66
9	29	66	37	950	3	8.9	2.23	1.13	31	6.84	146	3.8	66
10	30	66	37	938	3	9	2.23	1.14	31	6.82	146	3.7	66
11	29	66	37	956	4	9.2	2.22	1.12	31	6.81	146	3.8	66
12	29	66	36	938	4	9.3	2.23	1.13	32	6.83	146	3.8	66
13	29	66	36	940	4	9.2	2.22	1.14	32	6.83	146	3.8	66
14	29	69	36	954	3	9	2.23	1.12	32	6.87	146	3.8	66
15	29	66	36	934	3	9	2.22	1.13	33	6.84	147	3.8	67

## Sheet: Mann-Whitney U Test
Measurand	Mann-Whitney U test p-value
Hematology
WBC	0.1639
RBC	0.0101
HGB	0.0251
HCT	0.0007
MCV	0.1606
MCH	0.9275
MCHC	0.5049
RDW	0.2374
Band neut abs	1
Seg neut abs	0.9163
Lymphocyte abs	0.0412
Monocyte abs	0.4113
Eosinophil abs	0.0694
Basophil abs	0.8043
Chemistry Cobas
Alb	0.0848
ALP	0.3323
ALT	0.0036
Amy	0.0124
Bili	0.0029
Ca	0.8423
Crea	0.5356
Glob	0.0018
Gluc	0.3539
K	0.1409
Na	0.087
Phos	0.2223
TP	0.0001
Urea	0.123
Chemistry VS2
Alb	0.3569
ALP	0.3667
ALT	0.0069
Amy	0.0302
Bili	0.4572
Ca	0.9114
Glob	0.0203
Gluc	0.2683
K	0.023
Na	0.0042
Phos	0.1087
TP	0.0006
Urea	0.1064
